# Supplementary material for: Psychometric Reliability to Assess the Perception of Women’s Fulfillment of Maternity Rights
Source: Eur J Investig Health Psychol Educ. 2024 Aug 5;14(8):2248–61. doi: 10.3390/ejihpe14080150 (PMC11353840; doi:10.3390/ejihpe14080150)
Supplement: Supplementary file 1 [file ejihpe-14-00150-s001.zip]

Archive with 1 entries (1 files):
- ejihpe-3121175-supplementary.pdf
